# Supplementary material for: Evaluating the feasibility of the Community Score Card and subsequent contraceptive behavior in Kisumu, Kenya
Source: BMC Public Health. 2022 Oct 24;22:1960. doi: 10.1186/s12889-022-14388-y (PMC9592126; doi:10.1186/s12889-022-14388-y)
Supplement: Supplementary file 1 — Additional file 1. [file 12889_2022_14388_MOESM1_ESM.zip]

Archive with 2 entries (2 files):
- Community action plans.docx
- CSC_FP service delivery statistics_12Jul21.xlsx
