# Supplementary material for: Evaluating the feasibility of the Community Score Card and subsequent contraceptive behavior in Kisumu, Kenya
Source: BMC Public Health. 2022 Oct 24;22:1960. doi: 10.1186/s12889-022-14388-y (PMC9592126; doi:10.1186/s12889-022-14388-y)
Supplement: Supplementary file 1 — Additional file 1. [file 12889_2022_14388_MOESM1_ESM.zip › CSC_FP service delivery statistics_12Jul21.xlsx]

## Sheet: Sheet1
	% WRA accessing FP
		periodname	Intervention Hospital	Ave hospitals	Intervention Health Centre	Average health centers	Intervention Dispensary	Ave dispensaries			periodname	Intervention Hospital	Ave hospitals	Intervention Health Centre	Average health centers	Intervention Dispensary	Ave dispensaries
		2020-06-01	18.7	46.25	63.2	98.6667	46.3	55.7			Pre-intervention	61.8	55.3125	63.95	57.3417	63.85	45.4976
		2020-07-01	71.2	68	80.5	36.9333	82.6	42.25						80.5	36.9333	82.6	42.25
		2020-08-01	128.3	71.425	43.7	61	60.9	41.8833						43.7	61	60.9	41.8833
		2020-09-01	29	35.575	68.4	32.7667	65.6	42.1571						68.4	32.7667	65.6	42.1571
		2020-10-01	30.5	36.575	20.6	37.8667	66	12.2286			Intervention	24.075	31.7937	19.85	25.5833	23.975	22.9804
		2020-11-01	32.2	37.375	27.7	8.6	21.3	16.15						27.7	8.6	21.3	16.15
		2020-12-01	15.7	34.4	10.6	20.4667	8.6	23.1429						10.6	20.4667	8.6	23.1429
		2021-01-01	17.9	18.825	20.5	35.4	0	40.4						20.5	35.4	0	40.4
		2021-02-01	26.8	37.35	64.9	42.8	3.4	29.45			Post-intervention	29.4333	37.8833	39.8667	45.4	33.0667	39.531
		2021-03-01	30.9	44.05	25.6	32	56	48.9857			44256			25.6	32	56	48.9857
		2021-04-01	30.6	32.25	29.1	61.4	39.8	40.1571			44287			29.1	61.4	39.8	40.1571
												0.222568	0.191534	1.0084	0.774593	0.379214	0.720206
	Number of adolescents aged 10-14 accessing FP
		periodname	Intervention Hospital	Ave hospitals	Intervention Health Centre	Average health centers	Intervention Dispensary	Ave dispensaries			periodname	Intervention Hospital	Ave hospitals	Intervention Health Centre	Average health centers	Intervention Dispensary	Ave dispensaries
		2020-06-01	1	0	1	1	0	0			Pre-intervention	6	2	7	3	0	1
		2020-07-01	1	0	3	1	0	1					0	3	1	0	1
		2020-08-01	3	1	3	1	0	0					1	3	1	0	0
		2020-09-01	1	1	0	0	0	0					1	0	0	0	0
		2020-10-01	0	1	0	0	0	0			Intervention	0	1	1	0	0	0
		2020-11-01	0	0	0	0	0	0					0	0	0	0	0
		2020-12-01	0	0	0	0	0	0					0	0	0	0	0
		2021-01-01	0	0	1	0	0	0					0	1	0	0	0
		2021-02-01	1	0	1	0	0	0			Post-intervention	2	0	2	2	0	0
		2021-03-01	0	0	0	0	0	0			44256		0	0	0	0	0
		2021-04-01	1	0	1	2	0	0			44287		0	1	2	0	0
		Number of adolescents aged 15-19 accessing FP										#DIV/0!	-1	1	#DIV/0!	#DIV/0!	#DIV/0!
		periodname	Intervention Hospital	Ave hospitals	Intervention Health Centre	Average health centers	Intervention Dispensary	Ave dispensaries			periodname	Intervention Hospital	Ave hospitals	Intervention Health Centre	Average health centers	Intervention Dispensary	Ave dispensaries
		2020-06-01	7	9.66667	40	11.6667	24	7.83333			Pre-intervention	40	49.6667	98	42	71	32.1667
		2020-07-01	8	19.3333	12	15.6667	20	13.0833					0	3	1	0	1
		2020-08-01	13	13.3333	31	9.16667	15	6.16667					1	3	1	0	0
		2020-09-01	12	7.33333	15	5.5	12	5.08333					1	0	0	0	0
		2020-10-01	3	5.33333	5	3.66667	6	3			Intervention	18	17	17	10.6667	6	10.9167
		2020-11-01	4	5.66667	10	5.66667	0	6.66667					0	0	0	0	0
		2020-12-01	4	3.66667	0	0.333333	0	0.916667					0	0	0	0	0
		2021-01-01	7	2.33333	2	1	0	0.333333					0	1	0	0	0
		2021-02-01	7	4.66667	10	3	1	1.41667			Post-intervention	40	23	16	12	14	6
		2021-03-01	14	9.33333	4	4.16667	13	4.41667			44256		0	0	0	0	0
		2021-04-01	19	9	2	4.83333	0	0.166667			44287		0	1	2	0	0
												1.22222	0.352941	-0.0588235	0.125	1.33333	-0.450382
		Number of adolescents aged 20-24 accessing FP
		periodname	Intervention Hospital	Ave hospitals	Intervention Health Centre	Average health centers	Intervention Dispensary	Ave dispensaries			periodname	Intervention Hospital	Ave hospitals	Intervention Health Centre	Average health centers	Intervention Dispensary	Ave dispensaries
		2020-06-01	25	36	21	13.5	40	12.9167			Pre-intervention	107	154.667	38	40	129	62.5833
		2020-07-01	14	52.3333	11	17.5	43	19.9167					0	3	1	0	1
		2020-08-01	25	33	6	5.66667	21	13.75					1	3	1	0	0
		2020-09-01	43	33.3333		3.33333	25	16					1	0	0	0	0
		2020-10-01	15	30.3333	10	7	36	10.9167			Intervention	55	73.3333	52	27.8333	52	34.1667
		2020-11-01	8	19.3333	27	14.8333	14	20.9167					0	0	0	0	0
		2020-12-01	4	8.33333	1	3.16667	2	1.66667					0	0	0	0	0
		2021-01-01	28	15.3333	14	2.83333	0	0.666667					0	1	0	0	0
		2021-02-01	13	20.3333	25	8.66667	2	5.58333			Post-intervention	125	95.3333	42	42.5	35	26.1667
		2021-03-01	85	48.6667	8	14.5	33	18.1667			44256		0	0	0	0	0
		2021-04-01	27	26.3333	9	19.3333	0	2.41667			44287		0	1	2	0	0
												1.27273	0.3	-0.192308	0.526946	-0.326923	-0.234146
		Yellow=pre-intervention
		Blue=during intervention
		Green=post-intervention
